# Supplementary material for: RGS5 Attenuates Baseline Activity of ERK1/2 and Promotes Growth Arrest of Vascular Smooth Muscle Cells
Source: Cells. 2021 Jul 11;10(7):1748. doi: 10.3390/cells10071748 (PMC8306326; doi:10.3390/cells10071748)
Supplement: Supplementary file 1 [file cells-10-01748-s001.zip]

Archive with 1 entries (1 files):
- cells-1258317-supplementary.pdf
